# Supplementary material for: Photo- and Water-Degradation Phenomena of ZnO Bio-Blend Based on Poly(lactic acid) and Polyamide 11
Source: Polymers (Basel). 2023 Mar 14;15(6):1434. doi: 10.3390/polym15061434 (PMC10058673; doi:10.3390/polym15061434)
Supplement: Supplementary file 1 [file polymers-15-01434-s001.zip]

Archive with 1 entries (1 files):
- polymers-2241627-supplementary.pdf
